# Supplementary material for: Global Expression Profiling Identifies a Novel Hyaluronan Synthases 2 Gene in the Pathogenesis of Lower Extremity Varicose Veins
Source: J Clin Med. 2018 Dec 11;7(12):537. doi: 10.3390/jcm7120537 (PMC6306753; doi:10.3390/jcm7120537)
Supplement: Supplementary file 1 [file jcm-07-00537-s001.zip]

Archive with 5 entries (4 files):
- jcm-385776-supplementary/
- jcm-385776-supplementary/supplementary figures.docx
- jcm-385776-supplementary/Supplementary movie 1avi.avi
- jcm-385776-supplementary/Supplementary movie 2avi.avi
- jcm-385776-supplementary/Supplementary movie 3avi.avi
